# Supplementary material for: Label-Free Imaging Analysis of Patient-Derived Cholangiocarcinoma Organoids after Sorafenib Treatment
Source: Cells. 2022 Nov 15;11(22):3613. doi: 10.3390/cells11223613 (PMC9688926; doi:10.3390/cells11223613)
Supplement: Supplementary file 1 [file cells-11-03613-s001.zip]

Archive with 1 entries (1 files):
- Supplementary file 1_2022-11-01_clean.pdf
